# Supplementary material for: Multicenter performance evaluation of the “quanty TOXO (RH region)” kit (Clonit) for molecular diagnosis of toxoplasmosis
Source: J Clin Microbiol. 2025 Oct 9;63(11):e00538-25. doi: 10.1128/jcm.00538-25 (PMC12607907; doi:10.1128/jcm.00538-25)
Supplement: Table S1 — Ct values obtained for LOD determinations. [file jcm.00538-25-s0002.xlsx]

## Sheet: Feuil1
	Center 1						Center 2
	Reference PCR			Clonit PCR			Reference PCR			Clonit PCR
Concentration	1 toxo/mL	5 toxo/mL	10 toxo/mL	1 toxo/mL	5 toxo/mL	10 toxo/mL	1 toxo/mL	5 toxo/mL	10 toxo/mL	1 toxo/mL	5 toxo/mL	10 toxo/mL
Ct values	37.17	31.23	29.76	38.75	32.26	31.27	35.36	31.98	31.19	35.68	30.65	30.28
	36.11	30.12	29.12	38.84	32.59	31.09	36.01	32.81	30.60	38.60	30.58	30.88
	Neg	30.70	29.21	37.72	32.72	31.75	37.45	32.23	30.83	36.36	31.36	30.37
	37.52	30.13	29.51	37.90	32.96	33.26	35.24	31.63	31.06	35.65	30.23	30.89
	36.45	30.81	29.32	37.80	32.86	31.89	36.04	31.63	31.31	34.12	30.99	29.91
	Neg	30.01	28.96	37.33	33.20	31.64	36.13	31.60	32.70	37.42	31.23	29.78
	35.77	30.65	29.46	39.39	32.42	31.13	35.68	32.05	32.14	38.00	30.95	30.30
	35.76	30.78	29.78	37.34	32.74	31.62	36.57	32.05	31.51	35.23	30.81	30.42
	36.11	30.68	28.90	39.55	32.88	31.53	35.47	32.26	31.58	36.72	31.32	30.10
	37.53	30.59	29.29	39.00	33.71	31.74	37.53	32.26	31.82	37.23	30.11	30.33
	37.96	30.15	29.83	38.76	32.69	31.75	36.15	32.08	31.49	33.99	30.19	30.06
	45.00	29.82	28.83	37.65	32.76	31.81	37.71	32.08	31.92	34.25	31.66	30.43
	36.94	29.91	29.34	38.08	32.63	31.23	36.63	32.18	31.81	Neg	30.71	30.56
	36.24	29.65	28.76	37.12	32.80	31.68	36.99	31.54	30.58	37.99	29.86	29.83
	37.16	29.98	29.64	37.23	32.29	31.73	37.06	32.86	31.22	36.24	31.35	30.30
	Neg	Neg	29.24	38.75	34.14	32.06	36.29	32.12	31.13	Neg	30.82	29.57
	37.71	30.01	29.90	40.00	32.65	31.66	36.78	32.38	31.70	37.38	31.75	29.80
	37.26	31.08	28.68	37.07	33.92	31.93	36.89	31.27	31.04	35.23	30.93	30.14
	37.33	30.75	29.67	38.22	34.39	31.71	37.13	32.06	31.68	38.12	30.52	30.39
	37.69	30.57	30.19	37.29	32.78	31.95	37.63	31.90	31.16	37.73	31.15	30.07
Nb of positive/Nb of wells tested	17/20	19/20	20/20	20/20	20/20	20/20	20/20	20/20	20/20	18/20	20/20	20/20
Mean Ct	37.39	30.40	29.37	38.19	32.97	31.72	36.54	32.05	31.42	36.44	30.86	30.22
SD	2.08	0.45	0.42	0.89	0.60	0.45	0.77	0.39	0.52	1.47	0.52	0.35
