# Supplementary material for: Multicenter performance evaluation of the “quanty TOXO (RH region)” kit (Clonit) for molecular diagnosis of toxoplasmosis
Source: J Clin Microbiol. 2025 Oct 9;63(11):e00538-25. doi: 10.1128/jcm.00538-25 (PMC12607907; doi:10.1128/jcm.00538-25)
Supplement: Table S2 — Raw data. [file jcm.00538-25-s0003.xlsx]

## Sheet: Table S1
Center	Samples			Final diagnosis	Reference PCR										Clonit PCR																		Concordance
															T. gondii target										IC target
					Qualitative result	Well 1	Well 2	Well 3	Well 4	Well 5	Well 6	Nb of positive/Nb of wells tested	Mean Ct	SD	Qualitative result	Well 1	Well 2	Well 3	Well 4	Well 5	Well 6	Nb of positive/Nb of wells tested	Mean Ct	SD	Well 1	Well 2	Well 3	Well 4	Well 5	Well 6	Mean Ct	SD
Center 1	Standard	10000 toxo/mL	/	/	Pos	19.87	20.08	/	/	/	/	2/2	19.98	0.15	Pos	19.71	19.73	/	/	/	/	2/2	19.72	0.01	/	/	/	/	/	/	/	/	/
		1000 toxo/mL	/	/	Pos	23.49	23.48	23.46	/	/	/	3/3	23.48	0.02	Pos	22.90	22.96	23.06	/	/	/	3/3	22.97	0.08	/	/	/	/	/	/	/	/	/
		100 toxo/mL	/	/	Pos	26.76	26.47	26.74	/	/	/	3/3	26.66	0.16	Pos	26.51	26.03	26.09	/	/	/	3/3	26.21	0.26	/	/	/	/	/	/	/	/	/
		10 toxo/mL	/	/	Pos	29.76	30.65	30.31	/	/	/	3/3	30.24	0.45	Pos	28.71	30.45	28.83	/	/	/	3/3	29.33	0.97	/	/	/	/	/	/	/	/	/
		1 toxo/mL	/	/	Pos	33.09	33.14	35.66	32.52	32.79	33.53	6/6	33.46	1.13	Pos	31.17	33.48	33.26	31.97	32.26	33.14	6/6	32.55	0.90	/	/	/	/	/	/	/	/	/
		0.1 toxo/mL	/	/	Pos	35.94	34.90	34.14	35.49	34.53	37.81	6/6	35.47	1.32	Pos	33.12	32.16	31.92	34.88	36.59	32.47	6/6	33.52	1.84	/	/	/	/	/	/	/	/	/
		0.01 toxo/mL	/	/	Inc. Pos	35.44	34.09	Neg	Neg	Neg	Neg	2/6	34.77	0.95	Inc. Pos	38.56	34.42	Neg	Neg	Neg	Neg	2/6	36.49	2.93	/	/	/	/	/	/	/	/	/
	Quality controls (IC before extraction)	TGDNA22C2-01	Plasma	Neg EQA	Neg	Neg	Neg	/	/	/	/	NA	Neg	NA	Neg	Neg	Neg	Neg*	Neg*	/	/	/	Neg	NA	27.88	28.21	27.47*	27.26*	/	/	27.71	0.42	Concordant
		TGDNA22C2-02	Amniotic fluid	Pos EQA	Pos	27.90	29.30	/	/	/	/	2/2	28.60	0.99	Pos	32.13	32.03	/	/	/	/	2/2	32.08	0.07	25.72	26.02	/	/	/	/	25.87	0.21	Concordant
		TGDNA22C2-03	Amniotic fluid	Pos EQA	Pos	31.77	32.90	/	/	/	/	2/2	32.34	0.80	Pos	34.33	34.06	/	/	/	/	2/2	34.20	0.19	25.83	25.66	/	/	/	/	25.75	0.12	Concordant
		TGDNA22C2-04	Amniotic fluid	Pos EQA	Pos	30.75	34.81	/	/	/	/	2/2	32.78	2.87	Pos	35.44	36.90	/	/	/	/	2/2	36.17	1.03	25.66	25.50	/	/	/	/	25.58	0.11	Concordant
		TGDNA22C2-05	Amniotic fluid	Pos EQA	Pos	30.94	29.62	/	/	/	/	2/2	30.28	0.93	Pos	36.16	34.17	/	/	/	/	2/2	35.17	1.41	25.48	25.66	/	/	/	/	25.57	0.13	Concordant
	Quality controls (IC after extraction)	TGDNA22C2-01	Plasma	Neg EQA	Neg	Neg	Neg	/	/	/	/	NA	Neg	NA	Neg	Neg	Neg	Neg*	Neg*	/	/	/	Neg	NA	28.96	28.94	27.23*	27.30*	/	/	28.11	0.97	Concordant
		TGDNA22C2-02	Amniotic fluid	Pos EQA	Pos	27.90	29.30	/	/	/	/	2/2	28.60	0.99	Pos	33.55	31.67	/	/	/	/	2/2	32.61	1.33	26.48	26.42	/	/	/	/	26.45	0.04	Concordant
		TGDNA22C2-03	Amniotic fluid	Pos EQA	Pos	31.77	32.90	/	/	/	/	2/2	32.34	0.80	Pos	34.08	34.01	/	/	/	/	2/2	34.05	0.05	26.55	26.57	/	/	/	/	26.56	0.01	Concordant
		TGDNA22C2-04	Amniotic fluid	Pos EQA	Pos	30.75	34.81	/	/	/	/	2/2	32.78	2.87	Pos	37.27	34.96	/	/	/	/	2/2	36.12	1.63	26.51	26.54	/	/	/	/	26.53	0.02	Concordant
		TGDNA22C2-05	Amniotic fluid	Pos EQA	Pos	30.94	29.62	/	/	/	/	2/2	30.28	0.93	Pos	35.71	36.10	/	/	/	/	2/2	35.91	0.28	26.46	26.57	/	/	/	/	26.52	0.08	Concordant
	Clinical samples		Peripheral blood	Probable Toxoplasma disease	Pos	26.30	26.32	/	/	/	/	2/2	26.31	0.01	Pos	29.33	29.30	/	/	/	/	2/2	29.32	0.02	22.05	22.45	/	/	/	/	22.25	0.28	Concordant
			Peripheral blood	Probable Toxoplasma disease	Pos	26.11	26.08	/	/	/	/	2/2	26.10	0.02	Pos	27.97	28.10	/	/	/	/	2/2	28.04	0.09	19.87	19.87	/	/	/	/	19.87	0.00	Concordant
			CSF	Cerebral toxoplasmosis	Pos	33.87	34.43	/	/	/	/	2/2	34.15	0.40	Pos	36.16	35.67	/	/	/	/	2/2	35.92	0.35	25.87	25.71	/	/	/	/	25.79	0.11	Concordant
			Amniotic fluid	Definite congenital infection in infants (3.1.3, 3.1.4)	Pos	27.81	27.56	/	/	/	/	2/2	27.69	0.18	Pos	28.40	28.48	/	/	/	/	2/2	28.44	0.06	24.62	24.64	/	/	/	/	24.63	0.01	Concordant
			Placenta	Definite congenital infection in infants (positive WB at birth, 3.1.5)	Pos	30.18	30.17	/	/	/	/	2/2	30.18	0.01	Pos	31.88	32.13	/	/	/	/	2/2	32.01	0.18	22.17	22.18	/	/	/	/	22.18	0.01	Concordant
			Umbilical cord blood	Definite fetal infection (2.1.3), definite congenital infection in infants (positive WB at birth, 3.1.3, 3.1.4)	Inc. Pos	38.74	Neg	37.21	36.26	/	/	3/4	37.40	1.25	Neg	Neg	Neg	Neg*	Neg*	/	/	0/4	Neg	NA	Neg	Neg	22.51*	22.47*	/	/	22.49	0.03	Discordant
			Placenta	Definite congenital infection in infants (positive WB at birth, 3.1.3, 3.1.4)	Pos	34.12	32.42	/	/	/	/	2/2	33.27	1.20	Pos	34.99	32.34	/	/	/	/	2/2	33.67	1.87	19.4	19.58	/	/	/	/	19.49	0.13	Concordant
			Placenta	Definite congenital infection in infants (3.1.3)	Pos	29.1	28.18	/	/	/	/	2/2	28.64	0.65	Pos	31.97	31.97	/	/	/	/	2/2	31.97	0.00	19.77	19.74	/	/	/	/	19.76	0.02	Concordant
			Umbilical cord blood	Definite fetal infection (2.1.3), definite congenital infection in infants (3.1.3)	Pos	32	33.86	/	/	/	/	2/2	32.93	1.32	Pos	36.77	36.41	/	/	/	/	2/2	36.59	0.25	20.76	20.94	/	/	/	/	20.85	0.13	Concordant
			Peripheral blood	Probable Toxoplasma disease	Pos	29.84	29.71	/	/	/	/	2/2	29.78	0.09	Pos	32.65	32.23	/	/	/	/	2/2	32.44	0.30	20.00	19.86	/	/	/	/	19.93	0.10	Concordant
			Peripheral blood	Probable Toxoplasma disease	Pos	31.15	31.07	30.03	30	/	/	4/4	30.56	0.63	Inc. Pos	Neg	Neg	35.15*	36.55*	/	/	2/4	35.85	0.99	Neg	Neg	21.83*	21.85*	/	/	21.84	0.01	Concordant
			Peripheral blood	Absence of toxoplasmosis	Neg	Neg	Neg	/	/	/	/	NA	Neg	NA	Neg	Neg	Neg	/	/	/	/	NA	Neg	NA	19.94	20.09	/	/	/	/	20.02	0.11	Concordant
			Peripheral blood	Absence of toxoplasmosis	Neg	Neg	Neg	/	/	/	/	NA	Neg	NA	Neg	Neg	Neg	/	/	/	/	NA	Neg	NA	20.15	20.16	/	/	/	/	20.16	0.01	Concordant
			Peripheral blood	Absence of toxoplasmosis	Neg	Neg	Neg	/	/	/	/	NA	Neg	NA	Neg	Neg	Neg	/	/	/	/	NA	Neg	NA	20.37	20.77	/	/	/	/	20.57	0.28	Concordant
			Peripheral blood	Absence of toxoplasmosis	Neg	Neg	Neg	/	/	/	/	NA	Neg	NA	Neg	Neg	Neg	/	/	/	/	NA	Neg	NA	21.36	20.83	/	/	/	/	21.10	0.37	Concordant
Center 2	Standard	10000 toxo/mL	/	/	Pos	21.38	21.35	/	/	/	/	2/2	21.37	0.02	Pos	19.89	20.00	/	/	/	/	2/2	19.95	0.08	/	/	/	/	/	/	NA	NA	/
		1000 toxo/mL	/	/	Pos	25.01	24.89	24.97	/	/	/	3/3	24.96	0.06	Pos	23.50	23.55	23.37	/	/	/	3/3	23.47	0.09	/	/	/	/	/	/	NA	NA	/
		100 toxo/mL	/	/	Pos	28.21	28.93	28.51	/	/	/	3/3	28.55	0.36	Pos	26.71	27.15	26.61	/	/	/	3/3	26.82	0.29	/	/	/	/	/	/	NA	NA	/
		10 toxo/mL	/	/	Pos	32.27	32.57	32.6	/	/	/	3/3	32.64	0.34	Pos	30.10	29.36	29.23	/	/	/	3/3	29.56	0.47	/	/	/	/	/	/	NA	NA	/
		1 toxo/mL	/	/	Pos	34.13	34.68	34.24	33.04	35.15	34.57	6/6	34.30	0.72	Pos	32.68	36.60	33.36	33.65	33.42	35.00	6/6	34.12	1.43	/	/	/	/	/	/	NA	NA	/
		0,1 toxo/mL	/	/	Pos	36.35	37.01	36.42	37.89	38.11	37.26	6/6	37.17	0.73	Inc. Pos	Neg	33.11	Neg	Neg	37.82	Neg	2/6	35.47	3.33	/	/	/	/	/	/	NA	NA	/
		0,01 toxo/mL	/	/	Inc. Pos	39.48	Neg	Neg	Neg	Neg	Neg	1/6	39.48	NA	Neg	Neg	Neg	Neg	Neg	Neg	Neg	0/6	Neg	NA	/	/	/	/	/	/	NA	NA	/
	Quality controls (without IC)	TGDNA22C2-01	Plasma	/	Neg	Neg	Neg	/	/	/	/	NA	Neg	NA	Neg	Neg	Neg	/	/	/	/	NA	Neg	NA	/	/	/	/	/	/	NA	NA	Concordant
		TGDNA22C2-02	Amniotic fluid	/	Pos	30.15	29.99	/	/	/	/	2/2	30.07	0.11	Pos	29.38	28.67	/	/	/	/	2/2	29.03	0.50	/	/	/	/	/	/	NA	NA	Concordant
		TGDNA22C2-03	Amniotic fluid	/	Pos	33.01	33.05	/	/	/	/	2/2	33.03	0.03	Pos	30.06	31.32	/	/	/	/	2/2	30.69	0.89	/	/	/	/	/	/	NA	NA	Concordant
		TGDNA22C2-04	Amniotic fluid	/	Pos	31.83	31.70	/	/	/	/	2/2	31.77	0.09	Pos	31.24	30.87	/	/	/	/	2/2	31.06	0.26	/	/	/	/	/	/	NA	NA	Concordant
		TGDNA22C2-05	Amniotic fluid	/	Pos	32.09	31.93	/	/	/	/	2/2	32.01	0.11	Pos	30.89	31.26	/	/	/	/	2/2	31.08	0.26	/	/	/	/	/	/	NA	NA	Concordant
			Peripheral blood - buffy coat	Definite Toxoplasma disease	Pos	40.68	41.23	/	/	/	/	2/2	40.96	0.39	Inc. Pos	Neg	38.44	/	/	/	/	1/2	38.44	NA	20.65	20.82	/	/	/	/	20.74	0.12	Concordant
			CSF	Cerebral toxoplasmosis	Pos	40.20	39.98	/	/	/	/	2/2	40.09	0.16	Pos	36.22	36.7	/	/	/	/	2/2	36.46	0.34	20.83	20.88	/	/	/	/	20.86	0.04	Concordant
			Peripheral blood - buffy coat	Definite Toxoplasma disease	Pos	29.95	29.47	/	/	/	/	2/2	29.71	0.34	Pos	29	29.82	/	/	/	/	2/2	29.41	0.58	21.72	21.63	/	/	/	/	21.68	0.06	Concordant
			CSF	Cerebral toxoplasmosis	Pos	27.25	27.34	/	/	/	/	2/2	27.30	0.06	Pos	26.13	26.60	/	/	/	/	2/2	26.37	0.33	19.95	19.82	/	/	/	/	19.89	0.09	Concordant
			Aqueous humor	Ocular toxoplasmosis	Inc. Pos	42.95	Neg	40.29	Neg	/	/	2/4	41.62	1.88	Neg	Neg	Neg	Neg	Neg	/	/	0/4	Neg	NA	21.42	21.38	21.45	21.33	/	/	21.40	0.05	Discordant
			CSF	Cerebral toxoplasmosis	Pos	23.00	23.15	/	/	/	/	2/2	23.08	0.11	Pos	21.51	21.65	/	/	/	/	2/2	21.58	0.10	20.8	20.89	/	/	/	/	20.85	0.06	Concordant
			Vitreous humor	Ocular toxoplasmosis	Pos	36.31	35.89	/	/	/	/	2/2	36.10	0.30	Pos	34.34	34.56	/	/	/	/	2/2	34.45	0.16	19.12	19.02	/	/	/	/	19.07	0.07	Concordant
			Amniotic fluid	Definite fetal infection (3.1.5)	Pos	24.61	24.43	/	/	/	/	2/2	24.52	0.13	Pos	22.98	22.96	/	/	/	/	2/2	22.97	0.01	21.33	21.42	/	/	/	/	21.38	0.06	Concordant
			Aqueous humor	Ocular toxoplasmosis	Pos	34.46	35.11	/	/	/	/	2/2	34.79	0.46	Pos	32.90	32.65	/	/	/	/	2/2	32.78	0.18	24.42	24.33	/	/	/	/	24.38	0.06	Concordant
			Vitreous humor	Ocular toxoplasmosis	Pos	25.70	25.52	/	/	/	/	2/2	25.61	0.13	Pos	23.20	23.40	/	/	/	/	2/2	23.30	0.14	23.09	22.83	/	/	/	/	22.96	0.18	Concordant
			Amniotic fluid	Not infected (4.5.1)	Neg	Neg	Neg	/	/	/	/	NA	Neg	NA	Neg	Neg	Neg	/	/	/	/	NA	Neg	NA	20.39	20.22	/	/	/	/	20.31	0.12	Concordant
			CSF	Absence of toxoplasmosis	Neg	Neg	Neg	/	/	/	/	NA	Neg	NA	Neg	Neg	Neg	/	/	/	/	NA	Neg	NA	21.85	21.95	/	/	/	/	21.90	0.07	Concordant
			Vitreous humor	Absence of toxoplasmosis	Neg	Neg	Neg	/	/	/	/	NA	Neg	NA	Neg	Neg	Neg	/	/	/	/	NA	Neg	NA	22.82	22.78	/	/	/	/	22.80	0.03	Concordant
			Aqueous humor	Absence of toxoplasmosis	Neg	Neg	Neg	/	/	/	/	NA	Neg	NA	Neg	Neg	Neg	/	/	/	/	NA	Neg	NA	22.41	22.22	/	/	/	/	22.32	0.13	Concordant
			Aqueous humor	Absence of toxoplasmosis	Neg	Neg	Neg	/	/	/	/	NA	Neg	NA	Neg	Neg	Neg	/	/	/	/	NA	Neg	NA	22.76	22.89	/	/	/	/	22.83	0.09	Concordant
			Vitreous humor	Absence of toxoplasmosis	Neg	Neg	Neg	/	/	/	/	NA	Neg	NA	Neg	Neg	Neg	/	/	/	/	NA	Neg	NA	22.40	22.41	/	/	/	/	22.41	0.01	Concordant
			Peripheral blood - buffy coat	Absence of toxoplasmosis	Neg	Neg	Neg	/	/	/	/	NA	Neg	NA	Neg	Neg	Neg	/	/	/	/	NA	Neg	NA	22.52	22.46	/	/	/	/	22.49	0.04	Concordant
			Peripheral blood - buffy coat	Absence of toxoplasmosis	Neg	Neg	Neg	/	/	/	/	NA	Neg	NA	Neg	Neg	Neg	/	/	/	/	NA	Neg	NA	22.29	22.21	/	/	/	/	22.25	0.06	Concordant
			CSF	Absence of toxoplasmosis	Neg	Neg	Neg	/	/	/	/	NA	Neg	NA	Neg	Neg	Neg	/	/	/	/	NA	Neg	NA	20.65	19.68	/	/	/	/	20.17	0.69	Concordant
			CSF	Absence of toxoplasmosis	Neg	Neg	Neg	/	/	/	/	NA	Neg	NA	Neg	Neg	Neg	/	/	/	/	NA	Neg	NA	20.58	20.82	/	/	/	/	20.70	0.17	Concordant
Center 3	Clinical samples		Placenta	Definite congenital infection in infants (3.1.5)	Pos	28.20	28.43	/	/	/	/	2/2	28.32	0.16	Pos	30.08	29.14	/	/	/	/	2/2	29.61	0.66	20.02	20.06	/	/	/	/	20.04	0.03	Concordant
			Amniotic fluid	Definite fetal/congenital infection (3.1.5)	Pos	27.49	27.53	/	/	/	/	2/2	27.51	0.03	Pos	28.65	28.69	/	/	/	/	2/2	28.67	0.03	23.44	23.44	/	/	/	/	23.44	0.00	Concordant
			Placenta	Definite congenital infection in infants (3.1.5)	Pos	34.75	34.67	/	/	/	/	2/2	34.71	0.06	Pos	34.98	34.18	/	/	/	/	2/2	34.58	0.57	19.97	19.99	/	/	/	/	19.98	0.01	Concordant
			Amniotic fluid	Definite fetal/congenital infection (3.1.5)	Pos	36.06	34.62	/	/	/	/	2/2	35.34	1.02	Pos	34.83	36.92	/	/	/	/	2/2	35.88	1.48	24.22	24.37	/	/	/	/	24.295	0.106066	Concordant
			CSF	Cerebral toxoplasmosis	Pos	33.13	32.87	/	/	/	/	2/2	33.00	0.18	Pos	34.77	34.70	/	/	/	/	2/2	34.74	0.05	Neg	27.16	/	/	/	/	27.16	NA	Concordant
			CSF	Cerebral toxoplasmosis	Pos	35.32	34.77	/	/	/	/	2/2	35.05	0.39	Pos	35.69	36.45	/	/	/	/	2/2	36.07	0.54	27.06	26.95	/	/	/	/	27.01	0.08	Concordant
			BALF	Pulmonary toxoplasmosis	Pos	24.16	24.22	/	/	/	/	2/2	24.19	0.04	Pos	25.80	26.04	/	/	/	/	2/2	25.92	0.17	25.06	25.35	/	/	/	/	25.21	0.21	Concordant
			Aqueous humor	Ocular toxoplasmosis	Pos	24.71	24.89	/	/	/	/	2/2	24.80	0.13	Pos	26.04	26.11	/	/	/	/	2/2	26.08	0.05	25.91	25.87	/	/	/	/	25.89	0.03	Concordant
			Peripheral blood - buffy coat	Definite Toxoplasma disease	Pos	32.67	33.23	/	/	/	/	4/4	32.95	0.40	Inc. Pos	Neg	37.38	/	/	/	/	1/2	37.38	NA	22.15	22.23	/	/	/	/	22.19	0.06	Concordant
			Aqueous humor	Ocular toxoplasmosis	Pos	32.00	32.11	/	/	/	/	2/2	32.06	0.08	Pos	31.12	31.77	/	/	/	/	2/2	31.45	0.46	26.93	26.92	/	/	/	/	26.93	0.01	Concordant
			Amniotic fluid	Probable fetal infection (2.2.2)	Pos	26.21	26.23	/	/	/	/	2/2	26.22	0.01	Pos	26.82	26.93	/	/	/	/	2/2	26.88	0.08	23.8	23.96	/	/	/	/	23.88	0.11	Concordant
			Sputum	Pulmonary toxoplasmosis	Pos	29.54	28.84	/	/	/	/	2/2	29.19	0.50	Pos	32.12	30.76	/	/	/	/	2/2	31.44	0.96	21.45	21.6	/	/	/	/	21.53	0.11	Concordant
			Amniotic fluid	Definite fetal/congenital infection (3.1.3)	Pos	30.41	30.74	/	/	/	/	2/2	30.58	0.23	Pos	32.39	32.58	/	/	/	/	2/2	32.49	0.13	23.03	22.89	/	/	/	/	22.96	0.10	Concordant
			CSF	Absence of toxoplasmosis	Neg	Neg	Neg	/	/	/	/	NA	Neg	NA	Neg	Neg	Neg	/	/	/	/	NA	Neg	NA	25.98	26.16	/	/	/	/	26.07	0.13	Concordant
			Peripheral blood - buffy coat	Absence of toxoplasmosis	Neg	Neg	Neg	/	/	/	/	NA	Neg	NA	Neg	Neg	Neg	/	/	/	/	NA	Neg	NA	23.93	23.76	/	/	/	/	23.85	0.12	Concordant
			CSF	Absence of toxoplasmosis	Neg	Neg	Neg	/	/	/	/	NA	Neg	NA	Neg	Neg	Neg	/	/	/	/	NA	Neg	NA	26.92	26.76	/	/	/	/	26.84	0.11	Concordant
			Peripheral blood - buffy coat	Absence of toxoplasmosis	Neg	Neg	Neg	/	/	/	/	NA	Neg	NA	Neg	Neg	Neg	/	/	/	/	NA	Neg	NA	24.72	24.55	/	/	/	/	24.64	0.12	Concordant
			Amniotic fluid	Not infected (4.5.1)	Neg	Neg	Neg	/	/	/	/	NA	Neg	NA	Neg	Neg	Neg	/	/	/	/	NA	Neg	NA	23.62	23.66	/	/	/	/	23.64	0.03	Concordant
			BALF	Absence of toxoplasmosis	Neg	Neg	Neg	/	/	/	/	NA	Neg	NA	Neg	Neg	Neg	/	/	/	/	NA	Neg	NA	25.72	25.76	/	/	/	/	25.74	0.03	Concordant
			Aqueous humor	Absence of toxoplasmosis	Neg	Neg	Neg	/	/	/	/	NA	Neg	NA	Neg	Neg	Neg	/	/	/	/	NA	Neg	NA	26.99	27.05	/	/	/	/	27.02	0.04	Concordant
			Placenta	Not infected (4.5.1)	Neg	Neg	Neg	/	/	/	/	NA	Neg	NA	Neg	Neg	Neg	/	/	/	/	NA	Neg	NA	20.01	21.60	/	/	/	/	20.81	1.12	Concordant
			Placenta	Not infected (4.5.1)	Neg	Neg	Neg	/	/	/	/	NA	Neg	NA	Neg	Neg	Neg	/	/	/	/	NA	Neg	NA	22.87	22.65	/	/	/	/	22.76	0.16	Concordant
			Aqueous humor	Absence of toxoplasmosis	Neg	Neg	Neg	/	/	/	/	NA	Neg	NA	Neg	Neg	Neg	/	/	/	/	NA	Neg	NA	27.05	27.09	/	/	/	/	27.07	0.03	Concordant
			Amniotic fluid	Not infected (4.5.1)	Neg	Neg	Neg	/	/	/	/	NA	Neg	NA	Neg	Neg	Neg	/	/	/	/	NA	Neg	NA	23.91	23.94	/	/	/	/	23.93	0.02	Concordant
Center 4	Clinical samples		Peripheral blood - whole blood	Probable Toxoplasma disease	Inc. Pos	35.00	Neg	/	/	/	/	1/2	35.00	NA	Inc. Pos	38.71	Neg	/	/	/	/	1/2	38.71	NA	23.30	23.40	/	/	/	/	23.35	0.07	Concordant
			Peripheral blood - whole blood	Probable Toxoplasma disease	Pos	31.90	/	/	/	/	/	1/1	31.90	NA	Pos	32.14	32.44	/	/	/	/	2/2	32.29	0.21	23.25	23.15	/	/	/	/	23.20	0.07	Concordant
			Peripheral blood - whole blood	Probable Toxoplasma disease	Pos	30.80	/	/	/	/	/	1/1	30.80	NA	Pos	30.60	31.24	/	/	/	/	2/2	30.92	0.45	22.97	23.05	/	/	/	/	23.01	0.06	Concordant
			Peripheral blood - whole blood	Cerebral toxoplasmosis	Pos	35.00	35.00	/	/	/	/	2/2	35.00	0.00	Pos	37.78	36.62	/	/	/	/	2/2	37.20	0.82	23.80	23.57	/	/	/	/	23.68	0.17	Concordant
			Bone marrow	Cerebral toxoplasmosis	Pos	35.00	35.00	/	/	/	/	2/2	35.00	0	Pos	36.62	36.63	/	/	/	/	2/2	36.62	0.00	23.81	23.84	/	/	/	/	23.82	0.02	Concordant
			Peripheral blood - whole blood	Cerebral toxoplasmosis	Pos	32.26	/	/	/	/	/	1/1	32.26	NA	Pos	27.10	27.09	/	/	/	/	2/2	27.10	0.01	21.54	21.82	/	/	/	/	21.68	0.20	Concordant
			Peripheral blood - whole blood	Probable Toxoplasma disease	Pos	29.2	/	/	/	/	/	1/1	29.20	NA	Pos	30.52	30.50	/	/	/	/	2/2	30.51	0.01	21.92	21.82	/	/	/	/	21.87	0.07	Concordant
			Peripheral blood - whole blood	Probable Toxoplasma disease	Pos	31.00	/	/	/	/	/	1/1	31.00	NA	Pos	32.34	31.50	/	/	/	/	2/2	31.92	0.59	22.10	22.12	/	/	/	/	22.11	0.01	Concordant
			Peripheral blood - whole blood	Probable Toxoplasma disease	Pos	28.00	/	/	/	/	/	1/1	28.00	NA	Pos	29.56	30.51	/	/	/	/	2/2	30.04	0.67	20.02	19.93	/	/	/	/	19.97	0.06	Concordant
			Peripheral blood - whole blood	Probable Toxoplasma disease	Pos	29.00	/	/	/	/	/	1/1	29.00	NA	Pos	30.10	29.99	/	/	/	/	2/2	30.04	0.08	20.99	21.00	/	/	/	/	21.00	0.00	Concordant
			Peripheral blood - whole blood	Probable Toxoplasma disease	Pos	35.00	/	/	/	/	/	1/1	35.00	NA	Pos	36.22	35.99	/	/	/	/	2/2	36.10	0.16	21.24	21.13	/	/	/	/	21.19	0.08	Concordant
			Peripheral blood - whole blood	Probable Toxoplasma disease	Pos	35.00	/	/	/	/	/	1/1	35.00	NA	Pos	36.07	36.80	/	/	/	/	2/2	36.44	0.52	20.50	20.44	/	/	/	/	20.47	0.04	Concordant
			Peripheral blood - whole blood	Absence of toxoplasmosis	Neg	Neg	Neg	/	/	/	/	NA	Neg	NA	Neg	Neg	Neg	/	/	/	/	NA	Neg	NA	23.05	23.00	/	/	/	/	23.03	0.03	Concordant
			Peripheral blood - whole blood	Absence of toxoplasmosis	Neg	Neg	Neg	/	/	/	/	NA	Neg	NA	Neg	Neg	Neg	/	/	/	/	NA	Neg	NA	23.24	23.25	/	/	/	/	23.24	0.00	Concordant
			Peripheral blood - whole blood	Absence of toxoplasmosis	Neg	Neg	Neg	/	/	/	/	NA	Neg	NA	Neg	Neg	Neg	/	/	/	/	NA	Neg	NA	21.03	21.00	/	/	/	/	21.02	0.02	Concordant
			Peripheral blood - whole blood	Absence of toxoplasmosis	Neg	Neg	Neg	/	/	/	/	NA	Neg	NA	Neg	Neg	Neg	/	/	/	/	NA	Neg	NA	20.48	20.08	/	/	/	/	20.28	0.28	Concordant
			Peripheral blood - whole blood	Absence of toxoplasmosis	Neg	Neg	Neg	/	/	/	/	NA	Neg	NA	Neg	Neg	Neg	/	/	/	/	NA	Neg	NA	19.96	20.53	/	/	/	/	20.24	0.40	Concordant
			Peripheral blood - whole blood	Absence of toxoplasmosis	Neg	Neg	Neg	/	/	/	/	NA	Neg	NA	Neg	Neg	Neg	/	/	/	/	NA	Neg	NA	20.25	20.56	/	/	/	/	20.40	0.21	Concordant
			Peripheral blood - whole blood	Absence of toxoplasmosis	Neg	Neg	Neg	/	/	/	/	NA	Neg	NA	Neg	Neg	Neg	/	/	/	/	NA	Neg	NA	20.13	20.17	/	/	/	/	20.15	0.03	Concordant
			Peripheral blood - whole blood	Absence of toxoplasmosis	Neg	Neg	Neg	/	/	/	/	NA	Neg	NA	Neg	Neg	Neg	/	/	/	/	NA	Neg	NA	20.98	20.92	/	/	/	/	20.95	0.04	Concordant
			Peripheral blood - whole blood	Absence of toxoplasmosis	Neg	Neg	Neg	/	/	/	/	NA	Neg	NA	Neg	Neg	Neg	/	/	/	/	NA	Neg	NA	19.83	19.91	/	/	/	/	19.87	0.06	Concordant
			Peripheral blood - whole blood	Absence of toxoplasmosis	Neg	Neg	Neg	/	/	/	/	NA	Neg	NA	Neg	Neg	Neg	/	/	/	/	NA	Neg	NA	24.40	24.50	/	/	/	/	24.45	0.08	Concordant
			Peripheral blood - whole blood	Absence of toxoplasmosis	Neg	Neg	Neg	/	/	/	/	NA	Neg	NA	Neg	Neg	Neg	/	/	/	/	NA	Neg	NA	19.37	19.36	/	/	/	/	19.37	0.01	Concordant
			Peripheral blood - whole blood	Absence of toxoplasmosis	Neg	Neg	Neg	/	/	/	/	NA	Neg	NA	Neg	Neg	Neg	/	/	/	/	NA	Neg	NA	21.19	21.15	/	/	/	/	21.17	0.03	Concordant
Center 5	Clinical samples		Placenta	Definite congenital infection in infants (3.1.5)	Inc. Pos	36.00	/	32.85	Neg	/	/	2/3	34.43	NA	Neg	Neg	Neg	Neg	Neg	/	/	0/4	Neg	NA	18.62	18.45	18.51	18.49	/	/	18.52	0.07	Discordant
			Amniotic fluid	Definite fetal/congenital infection (3.1.5)	Pos	23.90	/	/	/	/	/	1/1	23.90	NA	Pos	27.10	25.67	/	/	/	/	2/2	26.39	1.01	21.60	21.25	/	/	/	/	21.43	0.25	Concordant
			Placenta	Definite congenital infection in infants (3.1.1)	Pos	28.33	/	/	/	/	/	1/1	28.33	NA	Pos	29.52	29.15	/	/	/	/	2/2	29.34	0.26	19.07	18.44	/	/	/	/	18.76	0.45	Concordant
			Placenta	Definite congenital infection in infants (3.1.1, 3.1.3)	Pos	29.62	/	/	/	/	/	1/1	29.62	NA	Pos	37.30	35.51	/	/	/	/	2/2	36.41	1.27	20.52	20.48	/	/	/	/	20.50	0.03	Concordant
			Vitreous humor	Ocular toxoplasmosis	Pos	28.00	/	/	/	/	/	1/1	28.00	NA	Pos	29.20	29.20	/	/	/	/	2/2	29.20	0.00	23.65	23.52	/	/	/	/	23.59	0.09	Concordant
			CSF	Cerebral toxoplasmosis	Pos	25.60	/	/	/	/	/	1/1	25.60	NA	Pos	27.20	27.04	/	/	/	/	2/2	27.12	0.11	26.03	26.28	/	/	/	/	26.16	0.18	Concordant
			CSF	Cerebral toxoplasmosis	Pos	34.50	/	/	/	/	/	1/1	34.50	NA	Pos	39.06	39.05	/	/	/	/	2/2	39.06	0.01	26.09	26.14	/	/	/	/	26.12	0.04	Concordant
			Peripheral blood - buffy coat	Toxoplasma infection	Pos	33.10	/	/	/	/	/	1/1	33.10	NA	Pos	36.64	31.24	/	/	/	/	2/2	33.94	3.82	21.20	21.24	/	/	/	/	21.22	0.03	Concordant
			Brain biopsy	Cerebral toxoplasmosis	Pos	14.20	/	/	/	/	/	1/1	14.20	NA	Pos	17.03	16.97	/	/	/	/	2/2	17.00	0.04	25.77	26.07	/	/	/	/	25.92	0.21	Concordant
			Bone marrow	Probable Toxoplasma disease	Pos	30.10	/	/	/	/	/	1/1	30.10	NA	Pos	35.33	34.83	/	/	/	/	2/2	35.08	0.35	24.40	24.23	/	/	/	/	24.32	0.12	Concordant
			Placenta	Not infected (4.5.1)	Neg	Neg	/	/	/	/	/	NA	Neg	NA	Neg	Neg	Neg	/	/	/	/	NA	Neg	NA	18.76	18.71	/	/	/	/	18.74	0.04	Concordant
			CSF	Absence of toxoplasmosis	Neg	Neg	/	/	/	/	/	NA	Neg	NA	Neg	Neg	Neg	/	/	/	/	NA	Neg	NA	26.00	26.16	/	/	/	/	26.08	0.11	Concordant
			Amniotic fluid	Not infected (4.5.1)	Neg	Neg	/	/	/	/	/	NA	Neg	NA	Neg	Neg	Neg	/	/	/	/	NA	Neg	NA	24.28	24.46	/	/	/	/	24.37	0.13	Concordant
			CSF	Absence of toxoplasmosis	Neg	Neg	/	/	/	/	/	NA	Neg	NA	Neg	Neg	Neg	/	/	/	/	NA	Neg	NA	25.75	25.92	/	/	/	/	25.84	0.12	Concordant
			Aqueous humor	Absence of toxoplasmosis	Neg	Neg	/	/	/	/	/	NA	Neg	NA	Neg	Neg	Neg	/	/	/	/	NA	Neg	NA	26.26	26.35	/	/	/	/	26.31	0.06	Concordant
			Bone marrow	Absence of toxoplasmosis	Neg	Neg	/	/	/	/	/	NA	Neg	NA	Neg	Neg	Neg	/	/	/	/	NA	Neg	NA	20.12	20.76	/	/	/	/	20.44	0.45	Concordant
			Placenta	Not infected (4.5.1)	Neg	Neg	/	/	/	/	/	NA	Neg	NA	Neg	Neg	Neg	/	/	/	/	NA	Neg	NA	18.74	19.15	/	/	/	/	18.95	0.29	Concordant
			Brain biopsy	Absence of toxoplasmosis	Neg	Neg	/	/	/	/	/	NA	Neg	NA	Neg	Neg	Neg	/	/	/	/	NA	Neg	NA	18.12	18.39	/	/	/	/	18.26	0.19	Concordant
			Placenta	Not infected (4.5.1)	Neg	Neg	/	/	/	/	/	NA	Neg	NA	Neg	Neg	Neg	/	/	/	/	NA	Neg	NA	18.92	24.21	/	/	/	/	21.57	3.74	Concordant
			Peripheral blood - buffy coat	Absence of toxoplasmosis	Neg	Neg	/	/	/	/	/	NA	Neg	NA	Neg	Neg	Neg	/	/	/	/	NA	Neg	NA	22.37	22.27	/	/	/	/	22.32	0.07	Concordant
Center 6	Clinical samples		Peripheral blood - whole blood	Toxoplasma infection	Pos	29.30	30.20	/	/	/	/	2/2	29.75	0.64	Pos	30.80	31.10	/	/	/	/	2/2	30.95	0.21	23.62	23.67	/	/	/	/	23.65	0.04	Concordant
			Peripheral blood - whole blood	Toxoplasma infection	Pos	28.70	28.70	/	/	/	/	2/2	28.70	0.00	Pos	30.70	30.90	/	/	/	/	2/2	30.80	0.14	23.75	23.73	/	/	/	/	23.74	0.01	Concordant
			Brain biopsy	Cerebral toxoplasmosis	Pos	20.40	20.60	/	/	/	/	2/2	20.50	0.14	Pos	20.40	20.30	/	/	/	/	2/2	20.35	0.07	20.9	20.93	/	/	/	/	20.92	0.02	Concordant
			Peripheral blood - whole blood	Toxoplasma infection	Pos	26.40	26.60	/	/	/	/	2/2	26.50	0.14	Pos	27.80	27.60	/	/	/	/	2/2	27.70	0.14	22.64	22.72	/	/	/	/	22.68	0.06	Concordant
			Aqueous humor	Ocular toxoplasmosis	Inc. Pos	38.20	38.40	37.70	Neg	/	/	3/4	38.10	0.36	Inc. Pos	Neg	Neg	43.00	Neg	/	/	2/2	43.00	NA	26.87	26.71	27.24	27.29	/	/	27.03	0.28	Concordant
			Aqueous humor	Ocular toxoplasmosis	Pos	29.60	29.70	/	/	/	/	2/2	29.65	0.07	Pos	30.60	30.40	/	/	/	/	2/2	30.50	0.14	26.70	26.80	/	/	/	/	26.75	0.07	Concordant
			CSF	Cerebral toxoplasmosis	Pos	29.90	29.80	/	/	/	/	2/2	29.85	0.07	Pos	30.70	30.80	/	/	/	/	2/2	30.75	0.07	26.84	26.86	/	/	/	/	26.85	0.01	Concordant
			CSF	Cerebral toxoplasmosis	Pos	25.00	25.10	/	/	/	/	2/2	25.05	0.07	Pos	25.70	25.90	/	/	/	/	2/2	25.80	0.14	26.2	26.07	/	/	/	/	26.14	0.09	Concordant
			Peripheral blood - whole blood	Absence of toxoplasmosis	Neg	Neg	Neg	/	/	/	/	NA	Neg	NA	Neg	Neg	Neg	/	/	/	/	NA	Neg	NA	22.7	22.72	/	/	/	/	22.71	0.01	Concordant
			Peripheral blood - whole blood	Absence of toxoplasmosis	Neg	Neg	Neg	/	/	/	/	NA	Neg	NA	Neg	Neg	Neg	/	/	/	/	NA	Neg	NA	27.22	27.22	/	/	/	/	27.22	0.00	Concordant
			Brain biopsy	Absence of toxoplasmosis	Neg	Neg	Neg	/	/	/	/	NA	Neg	NA	Neg	Neg	Neg	/	/	/	/	NA	Neg	NA	26.71	26.64	/	/	/	/	26.68	0.05	Concordant
			Peripheral blood - whole blood	Absence of toxoplasmosis	Neg	Neg	Neg	/	/	/	/	NA	Neg	NA	Neg	Neg	Neg	/	/	/	/	NA	Neg	NA	21.79	21.97	/	/	/	/	21.88	0.127279	Concordant
			Aqueous humor	Absence of toxoplasmosis	Neg	Neg	Neg	/	/	/	/	NA	Neg	NA	Neg	Neg	Neg	/	/	/	/	NA	Neg	NA	25.74	25.84	/	/	/	/	25.79	0.07	Concordant
			Aqueous humor	Absence of toxoplasmosis	Neg	Neg	Neg	/	/	/	/	NA	Neg	NA	Neg	Neg	Neg	/	/	/	/	NA	Neg	NA	26.89	26.93	/	/	/	/	26.91	0.03	Concordant
			CSF	Absence of toxoplasmosis	Neg	Neg	Neg	/	/	/	/	NA	Neg	NA	Neg	Neg	Neg	/	/	/	/	NA	Neg	NA	27.21	27.57	/	/	/	/	27.39	0.25	Concordant
			CSF	Absence of toxoplasmosis	Neg	Neg	Neg	/	/	/	/	NA	Neg	NA	Neg	Neg	Neg	/	/	/	/	NA	Neg	NA	27.11	27.01	/	/	/	/	27.06	0.07	Concordant
Center 7	Clinical samples		Peripheral blood - whole blood	Probable Toxoplasma disease	Pos	20.02	19.91	/	/	/	/	2/2	19.97	0.08	Pos	21.23	21.27	/	/	/	/	2/2	21.25	0.03	22.33	22.71	/	/	/	/	22.52	0.27	Concordant
			Peripheral blood - whole blood	Probable Toxoplasma disease	Pos	17.35	17.27	/	/	/	/	2/2	17.31	0.06	Pos	18.86	19.01	/	/	/	/	2/2	18.93	0.10	30.28	29.89	/	/	/	/	30.09	0.27	Concordant
			Peripheral blood - whole blood	Probable Toxoplasma disease	Pos	36.40	34.15	/	/	/	/	2/2	35.27	1.59	Pos	33.08	35.22	/	/	/	/	2/2	34.15	1.52	21.93	21.84	/	/	/	/	21.88	0.06	Concordant
			Peripheral blood - whole blood	Probable Toxoplasma disease	Pos	35.29	34.85	/	/	/	/	2/2	35.07	0.31	Pos	35.57	35.26	/	/	/	/	2/2	35.41	0.22	22.10	22.13	/	/	/	/	22.11	0.02	Concordant
			Peripheral blood - whole blood	Probable Toxoplasma disease	Pos	29.25	28.90	/	/	/	/	2/2	29.07	0.25	Pos	29.36	29.51	/	/	/	/	2/2	29.43	0.10	21.74	21.79	/	/	/	/	21.77	0.04	Concordant
			CSF	Cerebral toxoplasmosis	Pos	20.74	20.72	/	/	/	/	2/2	20.73	0.01	Pos	24.57	24.52	/	/	/	/	2/2	24.55	0.04	26.38	25.97	/	/	/	/	26.18	0.29	Concordant
			Peripheral blood - whole blood	Probable Toxoplasma disease	Pos	29.05	29.01	/	/	/	/	2/2	29.03	0.03	Pos	29.89	29.93	/	/	/	/	2/2	29.91	0.03	21.62	21.70	/	/	/	/	21.66	0.06	Concordant
			CSF	Cerebral toxoplasmosis	Pos	36.93	36.50	/	/	/	/	2/2	36.72	0.31	Pos	37.13	37.01	/	/	/	/	2/2	37.07	0.09	22.77	22.83	/	/	/	/	22.80	0.05	Concordant
			Peripheral blood - whole blood	Probable Toxoplasma disease	Pos	32.69	36.05	/	/	/	/	2/2	34.37	2.37	Pos	37.67	39.18	/	/	/	/	2/2	38.42	1.07	22.03	22.28	/	/	/	/	22.15	0.18	Concordant
			Aqueous humor	Ocular toxoplasmosis	Pos	31.21	31.23	/	/	/	/	2/2	31.22	0.01	Pos	31.49	31.54	/	/	/	/	2/2	31.51	0.04	22.81	22.64	/	/	/	/	22.72	0.12	Concordant
			Peripheral blood - whole blood	Possible Toxoplasma disease	Inc. Pos	38.93	Neg	/	/	/	/	1/2	38.08	1.20	Pos	40.12	39.33	/	/	/	/	2/2	39.73	0.56	22.05	21.99	/	/	/	/	22.02	0.04	Concordant
			BALF	Absence of toxoplasmosis	Neg	Neg	Neg	/	/	/	/	NA	Neg	NA	Neg	Neg	Neg	/	/	/	/	NA	Neg	NA	26.13	25.88	/	/	/	/	26.00	0.18	Concordant
			Aqueous humor	Absence of toxoplasmosis	Neg	Neg	Neg	/	/	/	/	NA	Neg	NA	Neg	Neg	Neg	/	/	/	/	NA	Neg	NA	22.80	22.87	/	/	/	/	22.83	0.05	Concordant
			Peripheral blood - whole blood	Absence of toxoplasmosis	Neg	Neg	Neg	/	/	/	/	NA	Neg	NA	Neg	Neg	Neg	/	/	/	/	NA	Neg	NA	29.54	30.07	/	/	/	/	29.80	0.38	Concordant
			Peripheral blood - whole blood	Absence of toxoplasmosis	Neg	Neg	Neg	/	/	/	/	NA	Neg	NA	Neg	Neg	Neg	/	/	/	/	NA	Neg	NA	24.92	24.03	/	/	/	/	24.48	0.62	Concordant
			Peripheral blood - whole blood	Absence of toxoplasmosis	Neg	Neg	Neg	/	/	/	/	NA	Neg	NA	Neg	Neg	Neg	/	/	/	/	NA	Neg	NA	29.30	30.05	/	/	/	/	29.68	0.53	Concordant
			Peripheral blood - whole blood	Absence of toxoplasmosis	Neg	Neg	Neg	/	/	/	/	NA	Neg	NA	Neg	Neg	Neg	/	/	/	/	NA	Neg	NA	30.06	33.37	/	/	/	/	31.71	2.34	Concordant
			Peripheral blood - whole blood	Absence of toxoplasmosis	Neg	Neg	Neg	/	/	/	/	NA	Neg	NA	Neg	Neg	Neg	/	/	/	/	NA	Neg	NA	23.72	24.01	/	/	/	/	23.87	0.21	Concordant
			Peripheral blood - whole blood	Absence of toxoplasmosis	Neg	Neg	Neg	/	/	/	/	NA	Neg	NA	Neg	Neg	Neg	/	/	/	/	NA	Neg	NA	29.28	26.83	/	/	/	/	28.05	1.73	Concordant
			Peripheral blood - whole blood	Absence of toxoplasmosis	Neg	Neg	Neg	/	/	/	/	NA	Neg	NA	Neg	Neg	Neg	/	/	/	/	NA	Neg	NA	27.12	23.98	/	/	/	/	25.55	2.23	Concordant
			Peripheral blood - whole blood	Absence of toxoplasmosis	Neg	Neg	Neg	/	/	/	/	NA	Neg	NA	Neg	Neg	Neg	/	/	/	/	NA	Neg	NA	25.42	27.20	/	/	/	/	26.31	1.26	Concordant
			Peripheral blood - whole blood	Absence of toxoplasmosis	Neg	Neg	Neg	/	/	/	/	NA	Neg	NA	Neg	Neg	Neg	/	/	/	/	NA	Neg	NA	31.12	32.69	/	/	/	/	31.91	1.11	Concordant
